# Supplementary material for: Prognosis of Regenerative Endodontic Procedures in Mature Teeth: A Systematic Review and Meta-Analysis of Clinical and Radiographic Parameters
Source: Materials (Basel). 2021 Aug 6;14(16):4418. doi: 10.3390/ma14164418 (PMC8398537; doi:10.3390/ma14164418)
Supplement: Supplementary file 1 [file materials-14-04418-s001.zip]

Archive with 3 entries (3 files):
- REP - Table S1.pdf
- REP - Table S2.pdf
- REP - Table S3.pdf
